# Supplementary material for: Non-SARS-CoV-2 genome sequences identified in clinical samples from COVID-19 infected patients: Evidence for co-infections
Source: PeerJ. 2020 Nov 2;8:e10246. doi: 10.7717/peerj.10246 (PMC7643552; doi:10.7717/peerj.10246)
Supplement: Supplemental Information 1 [file peerj-08-10246-s001.xlsx]

## Sheet: Sheet1
No.	Run	BioSample	source	Platform	BioProject	Center Name	Detection result for SARS-CoV-2 k-mer	AvgSpotLen	Bases	Bytes
1	SRR11181954	SAMN14207961	BALF	BGISEQ	PRJNA608742	Shenzhen 3rd People's Hospital	Positive	62	177.69 G	95.85 Gb
2	SRR11181955	SAMN14207960	BALF	BGISEQ	PRJNA608742	Shenzhen 3rd People's Hospital	Positive	62	154.97 G	84.94 Gb
3	SRR11181956	SAMN14207959	BALF	BGISEQ	PRJNA608742	Shenzhen 3rd People's Hospital	Positive	62	178.37 G	95.72 Gb
4	SRR11181957	SAMN14207958	BALF	BGISEQ	PRJNA608742	Shenzhen 3rd People's Hospital	Positive	62	155.65 G	86.46 Gb
5	SRR11181958	SAMN14207957	BALF	BGISEQ	PRJNA608742	Shenzhen 3rd People's Hospital	Positive	62	164.81 G	90.02 Gb
6	SRR11181959	SAMN14207956	BALF	BGISEQ	PRJNA608742	Shenzhen 3rd People's Hospital	Positive	62	157.41 G	85.65 Gb
7	SRR11537949	SAMN14594848	BALF	BGISEQ	PRJNA608742	Shenzhen 3rd People's Hospital	Positive	62	82.66 G	46.22 Gb
8	SRR11537950	SAMN14594847	BALF	BGISEQ	PRJNA608742	Shenzhen 3rd People's Hospital	Positive	62	71.82 G	40.77 Gb
9	SRR11537951	SAMN14594846	BALF	BGISEQ	PRJNA608742	Shenzhen 3rd People's Hospital	Positive	62	81.39 G	46.20 Gb
10	SRR11537952	SAMN14594845	BALF	BGISEQ	PRJNA608742	Shenzhen 3rd People's Hospital	Positive	150	3.20 G	2.01 Gb
11	SRR11537953	SAMN14594844	BALF	BGISEQ	PRJNA608742	Shenzhen 3rd People's Hospital	Positive	150	4.47 G	2.79 Gb
12	SRR11537954	SAMN14594843	BALF	BGISEQ	PRJNA608742	Shenzhen 3rd People's Hospital	Positive	150	3.47 G	2.17 Gb
13	SRR11245351	SAMN14306710	BALF	BGISEQ	PRJNA608742	Shenzhen 3rd People's Hospital	Positive	150	54.32 G	33.96 Gb
14	SRR11245352	SAMN14306709	BALF	BGISEQ	PRJNA608742	Shenzhen 3rd People's Hospital	Positive	150	45.04 G	28.29 Gb
15	SRR11245353	SAMN14306708	BALF	BGISEQ	PRJNA608742	Shenzhen 3rd People's Hospital	Positive	150	44.56 G	28.50 Gb
16	SRR11245354	SAMN14306707	BALF	BGISEQ	PRJNA608742	Shenzhen 3rd People's Hospital	Positive	150	44.06 G	27.31 Gb
17	SRR11245355	SAMN14306706	BALF	BGISEQ	PRJNA608742	Shenzhen 3rd People's Hospital	Positive	150	51.00 G	31.86 Gb
18	SRR11245356	SAMN14306705	BALF	BGISEQ	PRJNA608742	Shenzhen 3rd People's Hospital	Positive	150	44.82 G	28.50 Gb
19	SRR11772640	SAMN14891483	clinical biospecimens	Illumina MiSeq	PRJNA631042	UNIVERSITY OF MINNESOTA	Positive	151	31.84 M	18.33 Mb
20	SRR11772641	SAMN14891483	clinical biospecimens	Illumina MiSeq	PRJNA631042	UNIVERSITY OF MINNESOTA	Positive	301	84.30 M	33.76 Mb
21	SRR11772642	SAMN14891483	clinical biospecimens	Illumina MiSeq	PRJNA631042	UNIVERSITY OF MINNESOTA	Positive	301	86.03 M	45.04 Mb
22	SRR11772643	SAMN14891483	clinical biospecimens	Illumina MiSeq	PRJNA631042	UNIVERSITY OF MINNESOTA	Positive	301	121.90 M	67.87 Mb
23	SRR11772644	SAMN14891483	clinical biospecimens	Illumina MiSeq	PRJNA631042	UNIVERSITY OF MINNESOTA	Positive	301	648.57 M	256.52 Mb
24	SRR11772654	SAMN14891482	clinical biospecimens	Illumina MiSeq	PRJNA631042	UNIVERSITY OF MINNESOTA	Positive	151	258.84 M	140.84 Mb
25	SRR11772656	SAMN14891484	clinical biospecimens	Illumina MiSeq	PRJNA631042	UNIVERSITY OF MINNESOTA	Positive	301	611.59 M	236.00 Mb
26	SRR11772657	SAMN14891482	clinical biospecimens	Illumina MiSeq	PRJNA631042	UNIVERSITY OF MINNESOTA	Positive	301	293.69 M	145.42 Mb
27	SRR11772658	SAMN14891482	clinical biospecimens	Illumina MiSeq	PRJNA631042	UNIVERSITY OF MINNESOTA	Positive	301	1.73 G	833.77 Mb
28	SRR11772660	SAMN14891490	clinical biospecimens	Illumina MiSeq	PRJNA631042	UNIVERSITY OF MINNESOTA	Positive	151	481.09 k	386.80 kb
29	SRR11772661	SAMN14891490	clinical biospecimens	Illumina MiSeq	PRJNA631042	UNIVERSITY OF MINNESOTA	Positive	301	15.85 M	10.46 Mb
30	SRR11772662	SAMN14891490	clinical biospecimens	Illumina MiSeq	PRJNA631042	UNIVERSITY OF MINNESOTA	negative	301	5.20 M	3.71 Mb
31	SRR11772663	SAMN14891489	clinical biospecimens	Illumina MiSeq	PRJNA631042	UNIVERSITY OF MINNESOTA	negative	151	1.90 M	1.27 Mb
32	SRR11772664	SAMN14891489	clinical biospecimens	Illumina MiSeq	PRJNA631042	UNIVERSITY OF MINNESOTA	negative	301	29.96 M	20.60 Mb
33	SRR11772665	SAMN14891489	clinical biospecimens	Illumina MiSeq	PRJNA631042	UNIVERSITY OF MINNESOTA	Positive	301	9.05 M	5.85 Mb
34	SRR11772666	SAMN14891488	clinical biospecimens	Illumina MiSeq	PRJNA631042	UNIVERSITY OF MINNESOTA	Positive	151	2.48 M	1.59 Mb
35	SRR11772667	SAMN14891488	clinical biospecimens	Illumina MiSeq	PRJNA631042	UNIVERSITY OF MINNESOTA	Positive	301	38.73 M	25.22 Mb
36	SRR11772668	SAMN14891482	clinical biospecimens	Illumina MiSeq	PRJNA631042	UNIVERSITY OF MINNESOTA	Positive	301	109.20 M	42.51 Mb
37	SRR11772669	SAMN14891488	clinical biospecimens	Illumina MiSeq	PRJNA631042	UNIVERSITY OF MINNESOTA	Positive	301	76.06 M	46.13 Mb
38	SRR11772670	SAMN14891488	clinical biospecimens	Illumina MiSeq	PRJNA631042	UNIVERSITY OF MINNESOTA	Positive	301	12.44 M	8.48 Mb
39	SRR11772671	SAMN14891488	clinical biospecimens	Illumina MiSeq	PRJNA631042	UNIVERSITY OF MINNESOTA	Positive	301	536.04 M	210.96 Mb
40	SRR11772672	SAMN14891487	clinical biospecimens	Illumina MiSeq	PRJNA631042	UNIVERSITY OF MINNESOTA	Positive	151	426.88 k	343.46 kb
41	SRR11772673	SAMN14891487	clinical biospecimens	Illumina MiSeq	PRJNA631042	UNIVERSITY OF MINNESOTA	Positive	301	166.07 M	92.34 Mb
42	SRR11772674	SAMN14891487	clinical biospecimens	Illumina MiSeq	PRJNA631042	UNIVERSITY OF MINNESOTA	Positive	301	23.50 M	15.36 Mb
43	SRR11772675	SAMN14891486	clinical biospecimens	Illumina MiSeq	PRJNA631042	UNIVERSITY OF MINNESOTA	Positive	151	2.81 M	1.69 Mb
44	SRR11772676	SAMN14891486	clinical biospecimens	Illumina MiSeq	PRJNA631042	UNIVERSITY OF MINNESOTA	Positive	301	135.06 M	75.40 Mb
45	SRR11772677	SAMN14891486	clinical biospecimens	Illumina MiSeq	PRJNA631042	UNIVERSITY OF MINNESOTA	Positive	301	124.32 M	72.62 Mb
46	SRR11772678	SAMN14891486	clinical biospecimens	Illumina MiSeq	PRJNA631042	UNIVERSITY OF MINNESOTA	Positive	301	16.59 M	10.20 Mb
47	SRR11772679	SAMN14891482	clinical biospecimens	Illumina MiSeq	PRJNA631042	UNIVERSITY OF MINNESOTA	Positive	301	264.64 M	121.48 Mb
48	SRR11772680	SAMN14891485	clinical biospecimens	Illumina MiSeq	PRJNA631042	UNIVERSITY OF MINNESOTA	Positive	151	15.03 M	8.54 Mb
49	SRR11772681	SAMN14891485	clinical biospecimens	Illumina MiSeq	PRJNA631042	UNIVERSITY OF MINNESOTA	Positive	301	99.46 M	44.81 Mb
50	SRR11772682	SAMN14891485	clinical biospecimens	Illumina MiSeq	PRJNA631042	UNIVERSITY OF MINNESOTA	Positive	301	136.66 M	80.31 Mb
51	SRR11772683	SAMN14891485	clinical biospecimens	Illumina MiSeq	PRJNA631042	UNIVERSITY OF MINNESOTA	Positive	301	61.36 M	35.26 Mb
52	SRR11772684	SAMN14891485	clinical biospecimens	Illumina MiSeq	PRJNA631042	UNIVERSITY OF MINNESOTA	Positive	301	459.05 M	178.99 Mb
53	SRR11772685	SAMN14891484	clinical biospecimens	Illumina MiSeq	PRJNA631042	UNIVERSITY OF MINNESOTA	Positive	151	6.53 M	3.72 Mb
54	SRR11772686	SAMN14891484	clinical biospecimens	Illumina MiSeq	PRJNA631042	UNIVERSITY OF MINNESOTA	Positive	301	89.68 M	44.33 Mb
55	SRR11772687	SAMN14891484	clinical biospecimens	Illumina MiSeq	PRJNA631042	UNIVERSITY OF MINNESOTA	Positive	301	91.38 M	45.81 Mb
56	SRR11772688	SAMN14891484	clinical biospecimens	Illumina MiSeq	PRJNA631042	UNIVERSITY OF MINNESOTA	Positive	301	185.59 M	80.99 Mb
57	SRR11789035	SAMN14917563	clinical biospecimens	OXFORD_NANOPORE	PRJNA632678	Colombia	Positive	91.8k	39.0Mbp	36.2M
58	SRR11092056	SAMN14082199	BALF	Illumina MiSeq	PRJNA605983	China	Positive	283	1.48 G	772.89 Mb
59	SRR11092057	SAMN14082197	BALF	Illumina MiSeq	PRJNA605983	China	Positive	280	1.46 G	768.25 Mb
60	SRR11092058	SAMN14082196	BALF	Illumina MiSeq	PRJNA605983	China	Positive	270	2.23 G	1.16 Gb
61	SRR11092059	SAMN14082200	BALF	Illumina HiSeq 3000	PRJNA605983	China	Positive	300	11.54 G	7.05 Gb
62	SRR11092060	SAMN14082199	BALF	Illumina HiSeq 3000	PRJNA605983	China	Positive	300	8.90 G	5.57 Gb
63	SRR11092061	SAMN14082198	BALF	Illumina HiSeq 3000	PRJNA605983	China	Positive	300	10.28 G	6.43 Gb
64	SRR11092062	SAMN14082197	BALF	Illumina HiSeq 1000	PRJNA605983	China	Positive	300	18.39 G	11.41 Gb
65	SRR11092063	SAMN14082196	BALF	Illumina HiSeq 3000	PRJNA605983	China	Positive	300	20.12 G	12.63 Gb
66	SRR11092064	SAMN14082200	BALF	Illumina MiSeq	PRJNA605983	China	Positive	290	1.04 G	548.06 Mb
67	SRR11801823	SAMN14938301	nasopharynx	Illumina ISeq 100	PRJNA633241	Bangladesh	Positive	512892	154.9M	44.8Mb
68	SRR10971381	SAMN13922059	BALF	Illumina MiniSeq	PRJNA603194	China: Wuhan	Positive	28.3M	8G	2.6Gb
