# Supplementary material for: Non-SARS-CoV-2 genome sequences identified in clinical samples from COVID-19 infected patients: Evidence for co-infections
Source: PeerJ. 2020 Nov 2;8:e10246. doi: 10.7717/peerj.10246 (PMC7643552; doi:10.7717/peerj.10246)
Supplement: Supplemental Information 2 [file peerj-08-10246-s002.xlsx]

## Sheet: Sheet1
Sample ID	Genome	K-mer hits	Coverage	Mean depth	Remark
SRR11772680
	Wuhan seafood market pneumonia virus isolate Wuhan-Hu-1	272557	1	429.901	SARS-CoV-2
	Clostridium_difficile	12	0.0980392	0.117647
	Human adenovirus 5	21	0.020141	0.021148
SRR11772675
	Wuhan seafood market pneumonia virus isolate Wuhan-Hu-1	29674	0.987382	46.8044	SARS-CoV-2
	Clostridium_difficile	27	0.166667	0.264706
	Human adenovirus 5	56	0.0382679	0.0563948
SRR11772672
	Wuhan seafood market pneumonia virus isolate Wuhan-Hu-1	1007	0.589905	1.58833	SARS-CoV-2
	Human adenovirus 5	16	0.0151057	0.0161128
SRR11772666
	Wuhan seafood market pneumonia virus isolate Wuhan-Hu-1	13523	0.973186	21.3297	SARS-CoV-2
	Clostridium_difficile	25	0.0980392	0.245098
	Human adenovirus 5	96	0.0433031	0.0966767
	Human adenovirus 1	11	0.0105042	0.0115546
SRR11772663
	Clostridium_difficile	44	0.147059	0.431373
	Wuhan seafood market pneumonia virus isolate Wuhan-Hu-1	37	0.0252366	0.0583596	SARS-CoV-2
	Human adenovirus 5	44	0.0251762	0.0443102
	Human adenovirus 1	11	0.0115546	0.0115546
SRR11772660
	Wuhan seafood market pneumonia virus isolate Wuhan-Hu-1	129	0.0977918	0.20347	SARS-CoV-2
	Clostridium_difficile	2	0.0196078	0.0196078
	Human adenovirus 5	21	0.0151057	0.021148
SRR11772654
	Wuhan seafood market pneumonia virus isolate Wuhan-Hu-1	5288111	0.998423	8340.87	SARS-CoV-2
	Clostridium_difficile	20	0.196078	0.196078
	Bat coronavirus BM48-31/BGR/2008	181	0.0240421	0.135988
	Human coronavirus 229E	14	0.0155039	0.0155039
SRR11772640
	Wuhan seafood market pneumonia virus isolate Wuhan-Hu-1	642345	0.998423	1013.16	SARS-CoV-2
	Clostridium_difficile	5	0.0490196	0.0490196
SRR11537952
	Wuhan seafood market pneumonia virus isolate Wuhan-Hu-1	199	0.124606	0.31388	SARS-CoV-2
	Snyder-Theilen feline sarcoma virus genomic sequence	5	0.0113208	0.0188679
SRR11092064
	Wuhan seafood market pneumonia virus isolate Wuhan-Hu-1	1404	0.725552	2.21451	SARS-CoV-2
	Propionibacterium_acnes_HL099PA1_uid40717	231	0.108127	0.159091
	Enterobacteria phage M13	86	0.0947867	0.407583
	Coliphage phi-X174	1	0.0769231	0.0769231	Illumina PhiX control library
	Simian virus 40	8	0.0597015	0.119403
	Enhydrobacter_aerosaccus_SK60_uid31335	24081	0.0588046	0.107883
	Enterobacteria phage DE3	2	0.0540541	0.0540541
	Propionibacterium_acnes_HL110PA4_uid49193	22	0.0526316	0.0723684
	Thermus thermophilus phage IN93	157	0.0438457	0.0829371
	Enterobacteria phage lambda	4	0.0434783	0.173913
	Humulus japonicus latent virus	10	0.0428571	0.0714286
	Human herpesvirus 1 strain 17	624	0.0223693	0.0382423
	Propionibacterium_acnes_HL002PA2_uid49267]	3	0.0165746	0.0165746
	Propionibacterium_5_U_42AFAA_uid39413	117	0.0161111	0.065
	Propionibacterium_acnes_HL050PA2_uid49237	199	0.0150178	0.0308097
	Ralstonia_5_7_47FAA_uid39415	50	0.0145455	0.0363636
	Escherichia_coli_MS_175_1_uid47263	192	0.0142114	0.0243624
	Propionibacterium_acnes_HL043PA1_uid49175	3	0.0105263	0.0315789
	Rhodococcus_erythropolis_SK121_uid34067	15089	0.0100653	0.0167615
SRR11092063
	Influenza A virus (A/Shanghai/02/2013(H7N9)) segment 4 hemagglutinin (HA) gene	391	1	5.58571
	Wuhan seafood market pneumonia virus isolate Wuhan-Hu-1	4965	0.875394	7.83123	SARS-CoV-2
	Spodoptera frugiperda rhabdovirus isolate Sf	2227	0.573593	4.82035
	Autographa californica nucleopolyhedrovirus	4002	0.18818	0.506454
	Bamboo mosaic virus satellite RNA	17	0.097561	0.207317
	Stenotrophomonas phage phiSMA7 proviral	90	0.0929095	0.110024
	Influenza A virus (A/Shanghai/02/2013(H7N9)) segment 1 polymerase PB2 (PB2) gene	5	0.045045	0.045045
	Paraprevotella_clara_YIT_11840_uid48501	85	0.0325203	0.138211
	Propionibacterium_5_U_42AFAA_uid39413	104249	0.0277778	57.9161
	Enterobacteria phage phi80	87	0.0258303	0.0356704
	Saccharomyces 20S RNA narnavirus	13	0.0180505	0.0469314
	Streptococcus_cristatus_ATCC_51100_uid67185	18	0.0165138	0.0330275
	Enterobacteria phage M13	3	0.014218	0.014218
	Streptococcus_australis_ATCC_700641_uid67183	62	0.0135747	0.0935143
	Hibiscus latent Fort Pierce virus genomic RNA	5	0.013089	0.013089
	Cactus virus X	9	0.0110865	0.0199557
	Bacteroides_dorei_CL02T12C06_uid64807	25	0.0109689	0.0457038
	Enterobacter_hormaechei_ATCC_49162_uid53031	6205	0.0109575	0.0130127
	Lactobacillus_reuteri_MM4_1A_uid31511	30	0.0109127	0.0297619
	Sugarcane bacilliform Guadeloupe A virus clone 1	6	0.010453	0.0209059
	Staphylococcus_epidermidis_SK135_uid34077	16	0.0103211	0.0183486
SRR11092062
	Wuhan seafood market pneumonia virus isolate Wuhan-Hu-1	68528	1	108.088	SARS-CoV-2
	Influenza A virus (A/Shanghai/02/2013(H7N9)) segment 4 hemagglutinin (HA) gene	1157	1	16.5286
	Spodoptera frugiperda rhabdovirus isolate Sf	3757	0.727273	8.13203
	Autographa californica nucleopolyhedrovirus	6725	0.252974	0.85105
	Simian virus 40	59	0.19403	0.880597
	Saccharomyces 20S RNA narnavirus	127	0.191336	0.458484
	Stenotrophomonas phage phiSMA7 proviral	155	0.147922	0.189487
	Bamboo mosaic virus satellite RNA	20	0.0731707	0.243902
	Ralstonia_5_7_47FAA_uid39415	160	0.0661818	0.116364
	Actinomyces_odontolyticus_ATCC_17982_uid18171	23889	0.0597024	0.185129
	Rothia_mucilaginosa_M508_uid38789	12938	0.0578496	0.0870097
	Rothia_mucilaginosa_ATCC_25296_uid31405	11786	0.0570405	0.0811736
	Paraprevotella_clara_YIT_11840_uid48501	444	0.0520325	0.721951
	Actinomyces_odontolyticus_F0309_uid38309	19514	0.0509332	0.147925
	Enterobacteria phage phi80	209	0.0496105	0.0856909
	Tobacco mosaic virus	28	0.0453515	0.0634921
	Moloney murine leukemia virus	18	0.0381679	0.0687023
	Propionibacterium_5_U_42AFAA_uid39413	585012	0.035	325.007
	Rothia_dentocariosa_M567_uid42539	6817	0.031416	0.046832
	Influenza A virus (A/Shanghai/02/2013(H7N9)) segment 1 polymerase PB2 (PB2) gene	3	0.027027	0.027027
	Escherichia_coli_83972_uid31467	210	0.0251907	0.0372539
	Rothia_dentocariosa_ATCC_17931_uid48447	5322	0.0251322	0.037092
	Actinomyces_oral_taxon_170_F0386_uid48493	8637	0.0231653	0.0290601
	Lactobacillus_reuteri_MM4_1A_uid31511	76	0.0218254	0.0753968
	Enterococcus_faecalis_ATCC_29200_uid31459	84	0.0204866	0.0268886
	Lautropia_mirabilis_ATCC_51599_uid52989	13786	0.020337	0.038401
	Enterobacter_hormaechei_ATCC_49162_uid53031	13631	0.0198011	0.0285859
	Human T-lymphotropic virus 1	8	0.019774	0.0225989
	Stenotrophomonas phage phiSHP2	13	0.0196375	0.0196375
	Propionibacterium_acnes_HL099PA1_uid40717	31	0.0179063	0.0213499
	Stenotrophomonas phage phiSMA6 proviral	17	0.0174482	0.0185387
	Sugarcane bacilliform Guadeloupe A virus clone 1	8	0.0174216	0.0278746
	Actinomyces_oral_taxon_180_F0310_uid53011	12878	0.0155336	0.0462095
	Streptococcus_australis_ATCC_700641_uid67183	49	0.015083	0.0739065
	Bacteroides_dorei_CL02T12C06_uid64807	45	0.0146252	0.0822669
	Enterobacteria phage Fels-2	43	0.014333	0.0237045
	Enterobacteria phage HK106	5	0.0133333	0.0166667
	Enterobacter_cancerogenus_ATCC_35316_uid28663	9124	0.0132	0.0191748
	Streptococcus_cristatus_ATCC_51100_uid67185	17	0.012844	0.0311927
	Neisseria_oral_taxon_014_F0314_uid42547	3222	0.0125679	0.0153211
	Avian leukosis virus - RSA	3	0.011236	0.011236
	Brevundimonas_diminuta_470_4_uid67195	6756	0.0108477	0.0158906
	Sphingobium_yanoikuyae_ATCC_51230_uid52201	25616	0.0105658	0.0367535
	Salmonella phage RE-2010	29	0.010219	0.0211679
	Escherichia_coli_MS_107_1_uid40713	6	0.0100334	0.0200669
SRR11092061
	Influenza A virus (A/Shanghai/02/2013(H7N9)) segment 4 hemagglutinin (HA) gene	336	0.985714	4.8
	Wuhan seafood market pneumonia virus isolate Wuhan-Hu-1	2622	0.892744	4.13565	SARS-CoV-2
	Spodoptera frugiperda rhabdovirus isolate Sf	2239	0.575758	4.84632
	Stenotrophomonas phage phiSMA7 proviral	968	0.557457	1.18337
	Saccharomyces 20S RNA narnavirus	1179	0.274368	4.25632
	Autographa californica nucleopolyhedrovirus	3388	0.158694	0.428752
	Bamboo mosaic virus satellite RNA	25	0.109756	0.304878
	Simian virus 40	7	0.104478	0.104478
	Influenza A virus (A/Shanghai/02/2013(H7N9)) segment 1 polymerase PB2 (PB2) gene	14	0.0990991	0.126126
	Enterobacteria phage phi80	682	0.0893809	0.279623
	Influenza A virus (A/Shanghai/02/2013(H7N9)) segment 2 polymerase PB1 (PB1) and PB1-F2 protein (PB1-F2) genes	8	0.0733945	0.0733945
	Enterobacteria phage M13	17	0.056872	0.0805687
	Enterococcus_faecalis_ATCC_29200_uid31459	466	0.0534571	0.149168
	Escherichia_coli_83972_uid31467	740	0.0507362	0.131276
	Nipah virus	60	0.0482955	0.0852273
	Ralstonia_5_7_47FAA_uid39415	82	0.048	0.0596364
	Enterobacter_hormaechei_ATCC_49162_uid53031	66753	0.047567	0.139989
	Hepatitis delta virus	17	0.0472973	0.114865
	Woodchuck hepatitis virus	6	0.0413793	0.0413793
	Brevundimonas_diminuta_470_4_uid67195	37469	0.0391831	0.0881296
	Lactobacillus_fermentum_ATCC_14931_uid31485	1889	0.0374744	0.0537503
	Enterobacter_cancerogenus_ATCC_35316_uid28663	44588	0.0326521	0.0937049
	Propionibacterium_5_U_42AFAA_uid39413	2054137	0.0311111	1141.19
	Stenotrophomonas phage phiSMA9	39	0.0310945	0.0485075
	Achromobacter_xylosoxidans_C54_uid38739	30782	0.0309218	0.0406263
	Stenotrophomonas phage phiSHP2	34	0.0302115	0.0513595
	Enterobacteria phage Fels-2	128	0.0286659	0.0705623
	Staphylococcus_aureus_USA300_TCH959_uid19921	469	0.0235088	0.058647
	Lactobacillus_fermentum_28_3_CHN_uid38517	1603	0.0234583	0.0325291
	Human T-lymphotropic virus 1	11	0.0225989	0.0310734
	Streptococcus_cristatus_ATCC_51100_uid67185	20	0.0201835	0.0366972
	Enterobacteria phage HK106	19	0.02	0.0633333
	Salmonella phage RE-2010	79	0.0189781	0.0576642
	Citrobacter_30_2_uid32453	7411	0.0186986	0.0322943
	Staphylococcus_aureus_TCH130_uid31541	317	0.0183499	0.0458026
	Citrobacter_freundii_4_7_47CFAA_uid46379	6437	0.0180239	0.0273181
	Escherichia_coli_MS_182_1_uid47265	622	0.0178386	0.04604
	Cactus virus X	9	0.0177384	0.0199557
	Stenotrophomonas phage PSH1	22	0.0173913	0.0273292
	Citrobacter_youngae_ATCC_29220_uid28665	12920	0.016998	0.0274758
	Escherichia_coli_MS_107_1_uid40713	14	0.0167224	0.0468227
	Stenotrophomonas phage phiSMA6 proviral	38	0.0163577	0.0414395
	Paraprevotella_clara_YIT_11840_uid48501	35	0.0162602	0.0569106
	Staphylococcus_epidermidis_W23144_uid34655	58	0.0161643	0.0253386
	Propionibacterium_acnes_SK182_uid40675	10	0.0159744	0.0159744
	Bacteroides_dorei_CL02T12C06_uid64807	179	0.0146252	0.327239
	Propionibacterium_acnes_HL036PA1_uid49247	1	0.0144928	0.0144928
	Stenotrophomonas phage S1	105	0.0142017	0.0213025
	Acinetobacter_radioresistens_SK82_uid34081	696	0.0141339	0.0343958
	Tobacco mosaic virus	10	0.0136054	0.0226757
	Sphingobium_yanoikuyae_ATCC_51230_uid52201	276007	0.0129776	0.396011
	Pseudomonas_2_1_26_uid40037	57199	0.0124351	0.0736846
	Streptococcus_australis_ATCC_700641_uid67183	32	0.0120664	0.0482655
	Acinetobacter_baumannii_6013150_uid33071	22	0.011782	0.0324006
	Ralstonia_5_2_56FAA_uid39391	11	0.0116429	0.0142303
	Propionibacterium_acnes_HL043PA1_uid49175	1	0.0105263	0.0105263
	Salmonella phage SPN9CC	9	0.0103359	0.0232558
SRR11092060
	Influenza A virus (A/Shanghai/02/2013(H7N9)) segment 4 hemagglutinin (HA) gene	207	0.957143	2.95714
	Wuhan seafood market pneumonia virus isolate Wuhan-Hu-1	5085	0.954259	8.0205	SARS-CoV-2
	Spodoptera frugiperda rhabdovirus isolate Sf	2351	0.677489	5.08874
	Stenotrophomonas phage phiSMA7 proviral	950	0.533007	1.16137
	Saccharomyces 20S RNA narnavirus	967	0.256318	3.49097
	Autographa californica nucleopolyhedrovirus	3833	0.192483	0.485067
	Simian virus 40	8	0.119403	0.119403
	Enterobacteria phage phi80	670	0.0852809	0.274703
	Ralstonia_5_7_47FAA_uid39415	158	0.0821818	0.114909
	NC_003497.1 Bamboo mosaic virus satellite RNA	12	0.0609756	0.146341
	Enterococcus_faecalis_ATCC_29200_uid31459	400	0.0585787	0.128041
	Escherichia_coli_83972_uid31467	891	0.051091	0.158063
	Enterobacter_hormaechei_ATCC_49162_uid53031	66614	0.0472944	0.139698
	Lactobacillus_fermentum_ATCC_14931_uid31485	1874	0.0390678	0.0533235
	Influenza A virus na gene for neuraminidase, genomic RNA, strain A/Hong Kong/1073/99(H9N2)	4	0.0338983	0.0677966
	Enterobacter_cancerogenus_ATCC_35316_uid28663	44517	0.0326122	0.0935557
	Achromobacter_xylosoxidans_C54_uid38739	29888	0.0304849	0.0394464
	Brevundimonas_diminuta_470_4_uid67195	17344	0.0304052	0.0407942
	Propionibacterium_5_U_42AFAA_uid39413	3848522	0.0288889	2138.07
	Staphylococcus_aureus_USA300_TCH959_uid19921	785	0.0277604	0.0981618
	Enterobacteria phage Fels-2	158	0.0270121	0.0871003
	Stenotrophomonas phage phiSMA6 proviral	78	0.0250818	0.08506
	Lactobacillus_fermentum_28_3_CHN_uid38517	1604	0.0248179	0.0325494
	Tobacco mosaic virus	14	0.0204082	0.031746
	Bacteroides_dorei_CL02T12C06_uid64807	173	0.0201097	0.316271
	Staphylococcus_epidermidis_W23144_uid34655	129	0.0200961	0.0563565
	Enterobacteria phage HK106	16	0.02	0.0533333
	Citrobacter_freundii_4_7_47CFAA_uid46379	6621	0.0188727	0.028099
	Citrobacter_30_2_uid32453	6889	0.0183892	0.0300197
	Streptococcus_cristatus_ATCC_51100_uid67185	17	0.0183486	0.0311927
	Influenza A virus (A/Shanghai/02/2013(H7N9)) segment 1 polymerase PB2 (PB2) gene	4	0.018018	0.036036
	Salmonella phage RE-2010	102	0.0175182	0.0744526
	Citrobacter_youngae_ATCC_29220_uid28665	13092	0.0174637	0.0278416
	Stenotrophomonas phage S1	129	0.0172449	0.0261716
	Lactobacillus_reuteri_MM4_1A_uid31511	55	0.0168651	0.0545635
	Paraprevotella_clara_YIT_11840_uid48501]	39	0.0162602	0.0634146
	Staphylococcus_aureus_TCH130_uid31541	304	0.0157492	0.0439243
	Nipah virus	17	0.015625	0.0241477
	Stenotrophomonas phage PSH1	21	0.0149068	0.026087
	Maize stripe virus genomic RNA2	2	0.0144928	0.0289855
	Lactobacillus_jensenii_269_3_uid34097	19	0.0144928	0.137681
	Escherichia_coli_MS_107_1_uid40713	7	0.0133779	0.0234114
	Acinetobacter_radioresistens_SK82_uid34081	593	0.0133432	0.0293057
	Escherichia_coli_MS_182_1_uid47265	517	0.0133235	0.0382679
	Acinetobacter_radioresistens_SH164_uid38345	187	0.013291	0.0156315
	Staphylococcus_epidermidis_NIHLM095_uid62345	1	0.0131579	0.0131579
	Pseudomonas_2_1_26_uid40037	47361	0.0124158	0.0610111
	Stenotrophomonas phage phiSHP2	18	0.0120846	0.0271903
	Streptococcus_australis_ATCC_700641_uid67183	37	0.0120664	0.0558069
	Bifidobacterium_longum_ATCC_55813_uid31437	1223	0.0102909	0.0272419
SRR11092059
	Influenza A virus (A/Shanghai/02/2013(H7N9)) segment 4 hemagglutinin (HA) gene	61696	1	881.371
	Wuhan seafood market pneumonia virus isolate Wuhan-Hu-1	10468	0.993691	16.511	SARS-CoV-2
	Stenotrophomonas phage phiSMA7 proviral	10993	0.684597	13.4389
	Spodoptera frugiperda rhabdovirus isolate Sf	1877	0.534632	4.06277
	Saccharomyces 20S RNA narnavirus	35306	0.375451	127.458
	Influenza A virus (A/Shanghai/02/2013(H7N9)) segment 1 polymerase PB2 (PB2) gene	276	0.369369	2.48649
	Simian virus 40	290	0.238806	4.32836
	Lactobacillus_fermentum_ATCC_14931_uid31485	25597	0.219611	0.728346
	Ralstonia_5_7_47FAA_uid39415	1651	0.214545	1.20073
	Brevundimonas_diminuta_470_4_uid67195	377734	0.179966	0.888456
	Woodchuck hepatitis virus	46	0.165517	0.317241
	Autographa californica nucleopolyhedrovirus	2991	0.165022	0.378512
	Human immunodeficiency virus 1	99	0.16	0.44
	Influenza A virus (A/Shanghai/02/2013(H7N9)) segment 8 nuclear export protein (NEP) and nonstructural protein 1 (NS1) genes,	17	0.15625	0.53125
	Lactobacillus_fermentum_28_3_CHN_uid38517	21283	0.155868	0.431888
	Achromobacter_xylosoxidans_C54_uid38739	339066	0.154115	0.447502
	Enterobacteria phage phi80	7419	0.142681	3.04182
	Enterobacteria phage DE3	12	0.135135	0.324324
	Enterobacter_hormaechei_ATCC_49162_uid53031	733831	0.105922	1.53894
	Moloney murine leukemia virus	63	0.103053	0.240458
	Enterobacteria phage M13	276	0.0947867	1.30806
	Propionibacterium phage PFR2	4	0.09375	0.125
	Enterobacteria phage Fels-2	1724	0.0937155	0.950386
	Influenza A virus (A/Shanghai/02/2013(H7N9)) segment 2 polymerase PB1 (PB1) and PB1-F2 protein (PB1-F2) genes	18	0.0917431	0.165138
	Influenza A virus (A/Puerto Rico/8/1934(H1N1)) segment 1	8	0.0888889	0.0888889
	Influenza A virus (A/Shanghai/02/2013(H7N9)) segment 7 matrix protein 2 (M2) and matrix protein 1 (M1) genes	40	0.0869565	0.869565
	Salmonella phage RE-2010	1052	0.0854015	0.767883
	Bamboo mosaic virus satellite RNA	15	0.0853659	0.182927
	Human herpesvirus 1 strain 17	2009	0.0843292	0.123123
	Acinetobacter_radioresistens_SH164_uid38345	1687	0.0773217	0.141018
	Enterococcus_faecalis_ATCC_29200_uid31459	5533	0.0752241	1.77113
	Influenza A virus (A/Shanghai/02/2013(H7N9)) segment 5 nucleocapsid protein (NP) gene	5	0.0697674	0.116279
	Nipah virus	182	0.0696023	0.258523
	Delftia phage RG-2014	839	0.0691873	0.110148
	Influenza A virus (A/New York/392/2004(H3N2)) segment 7	4	0.0666667	0.133333
	Escherichia_coli_83972_uid31467	9442	0.0654604	1.675
	Citrobacter_30_2_uid32453	74097	0.0635559	0.322887
	Citrobacter_freundii_4_7_47CFAA_uid46379	69365	0.0630944	0.29438
	Acinetobacter_radioresistens_SK82_uid34081	5933	0.0600939	0.293205
	Stenotrophomonas phage S1	1304	0.0586326	0.264557
	Citrobacter_youngae_ATCC_29220_uid28665	135650	0.0577417	0.288475
	Influenza A virus (A/Hong Kong/1073/99(H9N2)) segment 7	3	0.0540541	0.0810811
	Japanese encephalitis virus, genome	97	0.0540541	0.124839
	Propionibacterium_5_U_42AFAA_uid39413	91978766	0.0533333	51099.3
	Shamonda virus N and NSs genes, segment S, genomic RNA, isolate Ib An 5550	1	0.05	0.05
	Acinetobacter_baumannii_6013150_uid33071	428	0.0486009	0.630339
	Hepatitis delta virus	29	0.0472973	0.195946
	Enterobacter_cancerogenus_ATCC_35316_uid28663	462791	0.0468252	0.972589
	Escherichia_coli_MS_107_1_uid40713	70	0.0468227	0.234114
	Stenotrophomonas phage phiSMA9	389	0.0460199	0.483831
	Sphingobium_yanoikuyae_ATCC_51230_uid52201	1823014	0.0446663	2.61564
	Enterococcus_casseliflavus_ATCC_12755_uid53041	21246	0.0445553	0.078272
	Stenotrophomonas phage phiSHP2	313	0.0438066	0.47281
	Ralstonia_5_2_56FAA_uid39391	64	0.0426908	0.0827943
	Lactobacillus_delbrueckii_bulgaricus_PB2003_044_T3_4_uid49619	13584	0.0418563	0.238697
	Influenza A virus (A/Korea/426/1968(H2N2)) segment 7	6	0.0416667	0.25
	Influenza A virus (A/goose/Guangdong/1/1996(H5N1)) segment 7	5	0.0416667	0.104167
	Stenotrophomonas phage phiSMA6 proviral	479	0.0414395	0.522356
	Staphylococcus_epidermidis_NIHLM095_uid62345	4	0.0394737	0.0526316
	Enterococcus_faecium_TX0133C_uid47203	5	0.0377358	0.0471698
	Enterobacteria phage mEp235	80	0.0366133	0.0915332
	Cotesia glomerata bracovirus putative histone 4 gene	1	0.0344828	0.0344828
	Influenza A virus (A/Shanghai/02/2013(H7N9)) segment 3 polymerase PA (PA) and PA-X protein (PA-X) genes	6	0.0340909	0.0681818
	Propionibacterium_acnes_HL072PA1_uid49179	3	0.0340909	0.0340909
	Sugarcane bacilliform Guadeloupe A virus clone 1	14	0.0313589	0.0487805
	Staphylococcus_aureus_USA300_TCH959_uid19921	6737	0.0310116	0.842441
	Chryseobacterium_gleum_ATCC_35910_uid30953	101378	0.0307517	0.398919
	Lactobacillus_delbrueckii_lactis_DSM_20072_uid53001	5224	0.0304134	0.108747
	Tobacco mosaic virus	16	0.0294785	0.0362812
	Bacteroides_dorei_CL02T12C06_uid64807	2283	0.0292505	4.17367
	Propionibacterium_acnes_SK182_uid40675	32	0.028754	0.0511182
	Influenza A virus (A/California/07/2009(H1N1)) segment 4 hemagglutinin (HA) gene	3	0.0285714	0.0428571
	Escherichia phage HK639	621	0.0276313	0.130985
	Stenotrophomonas phage PSH1	310	0.026087	0.385093
	Influenza A virus ha gene for Hemagglutinin, genomic RNA, strain A/Hong Kong/1073/99(H9N2)	6	0.025974	0.0779221
	Salmonella phage SJ46	213	0.0256499	0.0738302
	Human T-lymphotropic virus 1	24	0.0254237	0.0677966
	Massilia_timonae_CCUG_45783_uid52185	144302	0.0250497	0.195221
	Escherichia_coli_MS_182_1_uid47265	4833	0.0249445	0.357735
	Afipia_broomeae_ATCC_49717_uid52155	41965	0.0236896	0.0632482
	Influenza A virus pb2 gene for polymerase Pb2, genomic RNA, strain A/Hong Kong/1073/99(H9N2)	10	0.0232558	0.116279
	Staphylococcus_epidermidis_W23144_uid34655	836	0.0231542	0.365225
	Escherichia_coli_MS_175_1_uid47263	424	0.0228397	0.0538003
	Streptococcus_australis_ATCC_700641_uid67183	87	0.0226244	0.131222
	Pseudomonas_2_1_26_uid40037	914539	0.0222256	1.17812
	Staphylococcus_aureus_TCH130_uid31541	3434	0.0218177	0.496171
	Rothia_mucilaginosa_ATCC_25296_uid31405	5125	0.020958	0.0352974
	Rothia_mucilaginosa_M508_uid38789	5208	0.0206058	0.0350245
	Influenza A virus pb1 gene for polymerase Pb1, genomic RNA, strain A/Hong Kong/1073/99(H9N2)	2	0.0204082	0.0204082
	Streptococcus_cristatus_ATCC_51100_uid67185	52	0.0201835	0.0954128
	Enterobacteria phage HK106	144	0.02	0.48
	Lactobacillus_reuteri_MM4_1A_uid31511	130	0.0198413	0.128968
	Staphylococcus_epidermidis_SK135_uid34077	74	0.0194954	0.0848624
	Escherichia_coli_MS_117_3_uid47231	461	0.0178758	0.0369539
	Avian sarcoma virus CT10 genomic sequence	4	0.0173913	0.0347826
	Achromobacter_piechaudii_ATCC_43553_uid46343	80712	0.0173461	0.108555
	Enterococcus_faecalis_TX0309A_uid47161	11	0.0172414	0.0948276
	Influenza A virus na gene for neuraminidase, genomic RNA, strain A/Hong Kong/1073/99(H9N2)	4	0.0169492	0.0677966
	Bacillus phage phi29	46	0.0168869	0.0337739
	Lactobacillus_plantarum_ATCC_14917_uid31515	9113	0.0166481	0.0307924
	Enterobacteria phage IME10	23	0.0157807	0.019103
	Simian T-lymphotropic virus 1	19	0.0150376	0.047619
	Lactococcus prophage bIL310	19	0.0146699	0.0232274
	Paraprevotella_clara_YIT_11840_uid48501	59	0.0146341	0.095935
	Enterococcus_faecium_TX0082_uid47193	157	0.0141153	0.0263821
	Yokenella_regensburgei_ATCC_43003_uid65133	87860	0.0134594	0.178632
	Lactobacillus phage J-1	6	0.0134228	0.0402685
	Influenza A virus (A/California/07/2009(H1N1)) segment 3 polymerase PA (PA) gene	2	0.0133333	0.0266667
	Bifidobacterium_longum_ATCC_55813_uid31437	12188	0.0130307	0.271484
	Salmonella phage SPN9CC	9	0.0129199	0.0232558
	Acinetobacter_lwoffii_SH145_uid38343	12999	0.0129199	0.0572802
	Escherichia_coli_MS_187_1_uid47269	1179	0.0128646	0.0526645
	Enterobacteria phage mEp237	205	0.012221	0.108927
	Anaerococcus_lactolyticus_ATCC_51172_uid30951	19983	0.0118745	0.300365
	Mycobacterium phage Toto	6	0.0117647	0.0352941
	Clostridium_7_2_43FAA_uid32457	23285	0.0116324	0.473532
	Parabacteroides_D25_uid39405	6	0.0116279	0.0232558
	Propionibacterium_acnes_HL005PA4_uid49231	19	0.0115512	0.0313531
	NC_007815.2 PreXMRV-1 provirus	39	0.0114613	0.111748
	Lactobacillus_paracasei_8700_2_uid30077	1688	0.0112528	0.0193036
	Micrococcus_luteus_SK58_uid34071	10487	0.0112329	0.0336762
	Corynebacterium_pseudogenitalium_ATCC_33035_uid30955	3056	0.0109778	0.0197925
	Lactobacillus_paracasei_ATCC_25302_uid31513	2783	0.0109342	0.0345401
	Escherichia_coli_MS_145_7_uid40703	1559	0.0108075	0.0536587
	Enterococcus_faecalis_TX0109_uid47159	82	0.0107071	0.0182913
	Corynebacterium_glucuronolyticum_ATCC_51866_uid31549	18922	0.0103462	0.270029
	Acinetobacter_haemolyticus_ATCC_19194_uid43187	2638	0.0103037	0.0341471
	Propionibacterium_acnes_HL045PA1_uid49167	7	0.0102215	0.011925
	Enhydrobacter_aerosaccus_SK60_uid31335	15512	0.0101472	0.0694938
	Shigella_D9_uid32507	547	0.0100362	0.040366
	Klebsiella_oxytoca_10_5246_uid52145	72714	0.0100071	0.125112
SRR11092058
	Wuhan seafood market pneumonia virus isolate Wuhan-Hu-1	926	0.649842	1.46057	SARS-CoV-2
	Coliphage phi-X174	2	0.0769231	0.153846	Illumina PhiX control library
	Paraprevotella_clara_YIT_11840_uid48501	47	0.0178862	0.0764228
SRR11092057
	Wuhan seafood market pneumonia virus isolate Wuhan-Hu-1	6861	0.995268	10.8218	SARS-CoV-2
	Paraprevotella_clara_YIT_11840_uid48501	111	0.0227642	0.180488
	Simian virus 40	1	0.0149254	0.0149254
	Actinomyces_odontolyticus_ATCC_17982_uid18171	2266	0.0132052	0.0175604
	Actinomyces_odontolyticus_F0309_uid38309	1829	0.0105368	0.0138647
SRR10971381
	Wuhan seafood market pneumonia virus isolate Wuhan-Hu-1	204300	1	322.24	SARS-CoV-2
	Prevotella_veroralis_F0319_uid38331	8957903	0.445288	49.7114
	Prevotella_C561_uid41971	4436642	0.300382	20.8161
	Prevotella_salivae_DSM_15606_uid53199	3869339	0.266234	19.5005
	Veillonella_parvula_ATCC_17745_uid41557	51518	0.14741	1.29485
	Parvovirus NIH-CQV putative 15-kDa protein, putative replication associated protein (rep), and putative capsid protein (cap) genes	136	0.145062	0.419753
	Veillonella_3_1_44_uid41975	397953	0.143546	11.632
	Prevotella_melaninogenica_D18_uid40045	851345	0.137744	7.84505
	Veillonella_parvula_ACS_068_V_Sch12_uid49441	49139	0.137504	1.22918
	Veillonella_6_1_27_uid41977	72021	0.134173	1.91276
	Prevotella_melaninogenica_ATCC_25845_uid31383	1420757	0.120668	13.1503
	Leptotrichia_hofstadii_F0254_uid33151	1437196	0.0727068	21.3079
	Prevotella_oral_taxon_299_F0039_uid40047	1657473	0.0449189	13.2784
	CHIV14 isolate 1 putative capsid protein (cap) and putative replication protein (rep) genes	21	0.037234	0.111702
	Prevotella_pallens_ATCC_700821_uid64739	196018	0.0369867	1.23279
	Paraprevotella_clara_YIT_11840_uid48501	410	0.0325203	0.666667
	Ralstonia_5_7_47FAA_uid39415	137	0.032	0.0996364
	Propionibacterium phage PFR2	1	0.03125	0.03125
	Prevotella_oral_taxon_472_F0295_uid38731	254490	0.0266718	0.816912
	Veillonella_oral_taxon_158_F0412_uid52053	59942	0.0250981	0.515745
	Capnocytophaga_gingivalis_ATCC_33624_uid31387	722974	0.0162074	5.41476
	Rhodoferax phage P26218	93	0.0129668	0.0241183
	Rhodococcus_erythropolis_SK121_uid34067	29894	0.0126414	0.0332074
	Streptococcus_australis_ATCC_700641_uid67183	47	0.0120664	0.0708899
	Veillonella_dispar_ATCC_17748_uid30491	44895	0.0108142	0.408329
SRR11092056
	Wuhan seafood market pneumonia virus isolate Wuhan-Hu-1	301	0.290221	0.474763	SARS-CoV-2
	Coliphage phi-X174	4	0.153846	0.307692	Illumina PhiX control library
	Propionibacterium_acnes_HL099PA1_uid40717	52	0.0268595	0.0358127
	Ageratum yellow vein Hualian virus-[Taiwan:Hualian4:2000] segment DNA A	2	0.0196078	0.0392157
